# Supplementary material for: Transcriptome Profiling of Human Follicle Dermal Papilla Cells in response to Porphyra-334 Treatment by RNA-Seq
Source: Evid Based Complement Alternat Med. 2021 Jan 13;2021:6637513. doi: 10.1155/2021/6637513 (PMC7817261; doi:10.1155/2021/6637513)
Supplement: Supplementary Materials — Table S1: enriched GO terms in 27 genes in HFDP cells upregulated by porphyra-334 treatment. Table S2: expression of selected genes involved in hair follicle structure, epidermal structure, and stem cells in HFDP cells in response to porphyra-334 treatment. [file 6637513.f1.zip]

Archive with 2 entries (2 files):
- 6637513.f1/Supplementary table1.pdf
- 6637513.f1/Supplementary table2.pdf
